# Supplementary material for: Characterization of a Lytic Bacteriophage against Pseudomonas syringae pv. actinidiae and Its Endolysin
Source: Viruses. 2021 Apr 7;13(4):631. doi: 10.3390/v13040631 (PMC8067700; doi:10.3390/v13040631)
Supplement: Supplementary file 1 [file viruses-13-00631-s001.zip]

Archive with 1 entries (1 files):
- SUPPLEMENTAL MATERIAL.pdf
